# Supplementary material for: Comparative Molecular Dynamics Investigation of the Electromotile Hearing Protein Prestin
Source: Int J Mol Sci. 2021 Aug 2;22(15):8318. doi: 10.3390/ijms22158318 (PMC8347359; doi:10.3390/ijms22158318)
Supplement: Supplementary file 1 [file ijms-22-08318-s001.zip]

Archive with 1 entries (1 files):
- ijms-1299120-supplementary.pdf
